# Supplementary material for: Inherently Antimicrobial P(MMA-ran-DMAEMA) Copolymers Sensitive to Photodynamic Therapy: A Double Bactericidal Effect for Active Wound Dressing
Source: Int J Mol Sci. 2023 Feb 22;24(5):4340. doi: 10.3390/ijms24054340 (PMC10001570; doi:10.3390/ijms24054340)
Supplement: Supplementary file 1 [file ijms-24-04340-s001.zip]

Archive with 1 entries (1 files):
- ijms-2113646-supplementary.pdf
